# Supplementary material for: Arbuscular Mycorrhizal Fungi Improve Lycium barbarum Potassium Uptake by Activating the Expression of LbHAK
Source: Plants (Basel). 2024 Apr 30;13(9):1244. doi: 10.3390/plants13091244 (PMC11085931; doi:10.3390/plants13091244)
Supplement: Supplementary file 1 [file plants-13-01244-s001.zip]

Archive with 2 entries (2 files):
- plants-2973355-supplementary-figures.pdf
- plants-2973355-supplementary-tables.pdf
